# Supplementary material for: Using transcriptome profiling to characterize QTL regions on chicken chromosome 5
Source: BMC Genomics. 2009 Dec 2;10:575. doi: 10.1186/1471-2164-10-575 (PMC2792231; doi:10.1186/1471-2164-10-575)
Supplement: Additional File 3 — Prediction of the paternal Q or q allele at the causative mutation for recombinant animals and estimation of the most valuable location for AF QTL. On the basis of genetic marker information only, we determined for each recombinant animal the Q (orange box) or q haplotype (green box) inherited from its sire covering the 36 cM confidence interval of the distal GGA5 AF QTL. White box represents undetermined Q or q haplotype region. Q or q allele at the causative mutation for each recombinant animal was then determined by the discriminant analysis (DA) or logistic regression model (LR) (see Methods) using its 5 gene-set transcriptome profiles. All the recombinants (lines in gray) for which the probability of the prediction by the two methods was not greater than 88% were not considered. This prediction for each recombinant helped us to isolate the most probable region for causative mutation location. Black dotted boxes represent regions for which the localization of the causative mutation was excluded. Taking recombinants together, the most probable causative mutation location is indicated by a blue square. New markers next genotyped (SEQALL0402, SEQF0081 and SEQALL0540) are indicated in blue italic letters to define the recombination breakpoints. Comparison between F5, F9, F14, L13 and L6 recombinant offsprings then helped us to define the most valuable location of the causative mutation (new blue square). 1 Microsatellite marker names located on the distal part of chromosome 5; in italics the markers added to determine recombination points. 2 Location for each marker in centiMorgan (cM) or Megabase (Mb).3 Q or q haplotype inherited from the sire; "0" indicates undetermined paternal allele. 4 AF values for each recombinant animal are shown as a rough guide. 5 and 6 Allele predicted at the causative mutation (Q or q) by discriminant analysis (DA) or logistic regression model (LR) using the 5 gene-set, respectively. "/": undetermined allele. [file 1471-2164-10-575-S3.XLS]

## Sheet: Additional File 3
Markers1		ADL0233	MCW0026	SEQF0079	SEQF0080	SEQ0082	AF value3	Q allele probability at the causal mutation after prediction by DA4	Q allele probability at the causal mutation after prediction by LR5	Results combining the two predictions
Marker location2	cM	151	162	166	175	187
	Mb	51.74	52.95	54.16	55.42	57.8
Q or q haplotype inherited from the sire3	BC1sire(Q)	3	3	2	1	1
	BC1sire(q)	5	2	3	3	2
	I3	3	2	3	0	2	2.7	0.05	0	q
	L2	3	2	3	3	2	-23.5	0.08	0.02	q
	L19	3	2	3	3	1	-2.6	0.11	0.08	q
	L16	3	3	2	3	2	-5.3	0.32	0.15	/
	F5	3	0	2	0	2	14.6	0.998934	0.999816	Q
	L7	3	3	2	0	1	-11.5	0.35	0.23	/
	F9	3	3	2	0	2	10.1	0.95	0.89	Q
	F14	3	0	2	1	1	8.1	0.96	0.99	Q
	F4	3	3	2	1	1	14.9	0.70	0.89	/
	L3	3	0	2	1	2	-19.2	0.58	0.63	/
	F20	5	2	2	1	1	5.5	0.15	0.02	/
	L13	5	0	3	1	0	-6.7	0.90	0.88	Q
	L6	5	2	3	0	1	-11.9	0.03	0.02	q
Markers1		SEQF0079	SEQALL0402	SEQF0080	SEQF0081	SEQALL0540	SEQ0082	Q allele probability at the causative mutation obtained by DA prediction5	Q allele probability at the caustivel mutation obtained by LR prediction6	Results combining the two predictions
Marker location2	cM	166	173	175	176	182	187
	Mb	54.16	55.2	55.42	55.53	56.89	57.8
Q or q haplotype inherited from the sire3	BC1sire(Q)	2	2	1	1	3	1
	BC1sire(q)	3	1	3	2	2	2
	F5	2	1	0	0	2	2	0.998934	0.999816	Q
	F9	2	2	0	0	2	2	0.95	0.89	Q
	F14	2	2	1	1	3	1	0.96	0.99	Q
	L13	3	2	1	1	0	0	0.90	0.88	Q
	L6	3	2	0	0	3	1	0.03	0.02	q
		the most probable location of AF QTL region
				Additional file 3
